# Supplementary material for: Preterm Piglets Born by Cesarean Section as a Suitable Animal Model for the Study of Iron Metabolism in Premature Infants
Source: Int J Mol Sci. 2024 Oct 18;25(20):11215. doi: 10.3390/ijms252011215 (PMC11508764; doi:10.3390/ijms252011215)
Supplement: Supplementary file 1 [file ijms-25-11215-s001.zip]

Archive with 1 entries (1 files):
- ijms-3235066-supplementary.pdf
